# Supplementary material for: Activation of Somatostatin-Expressing Neurons in the Lateral Septum Improves Stress-Induced Depressive-like Behaviors in Mice
Source: Pharmaceutics. 2022 Oct 21;14(10):2253. doi: 10.3390/pharmaceutics14102253 (PMC9607457; doi:10.3390/pharmaceutics14102253)
Supplement: Supplementary file 1 [file pharmaceutics-14-02253-s001.zip]

Archive with 2 entries (2 files):
- Video S1.mp4
- pharmaceutics-1970681-supplementary.pdf
